# Supplementary material for: Metabolic responses of willow (Salix purpurea L.) leaves to mycorrhization as revealed by mass spectrometry and 1H NMR spectroscopy metabolite profiling
Source: Front Plant Sci. 2015 May 18;6:344. doi: 10.3389/fpls.2015.00344 (PMC4434919; doi:10.3389/fpls.2015.00344)
Supplement: Supplementary Data set 1 — Identified biomarkers of leaves of willow plants 2 weeks following inoculation with Rhizophagus irregularis based on GC/MS and LTQ Orbitrap MS analyses. [file Dataset1.XLSX]

## Sheet: STUDY ID
Experiment title: Metabolic Responses of Willow (Salix purpurea L.) Leaves to Mycorrhization as Revealed by Mass Spectrometry and 1H NMR Spectroscopy Metabolite Profiling
Organism/Plant species: Salix purpurea L.-Rhizophagus irregularis
Organ/tissue: Leaves
Analytical tools: GC/MS and LTQ Orbitrap MS

## Sheet: Biomarkers (P<0.05)
Up-/Down-regulation	Method	Monoisotopic Mass	Mass Error (Δppm)	Putative Metabolite Name	Fold Change	Biosynthetic Pathway	Metabolite Class	Molecular Formula	KEGG ID	PUBCHEM (CID)	P value	Average Retention Time	Identification Level
Down	ESI+	290.079	1.46	(-)-epicatechin	4.9005	map00941 Flavonoid biosynthesismap01061 Biosynthesis of phenylpropanoids	flavonoid	C15H14O6	C09727	72276	0.01	21.35	3 (tentative identification)/mass accurracy, isotopic patterns, and/or MS/MS fragmentation patterns
Up	ESI+	327.147	1.77	(-)-sativan	1.83908	n/a	flavonoid	C17H18O4	C10526	170570	0.015	14.12	3 (tentative identification)/mass accurracy, isotopic patterns, and/or MS/MS fragmentation patterns
Up	ESI+	265.11	1.93	(2S)-flavanone	2.29452	generic compound in reaction hierarchy	flavonoid;flavanone	C15H12O2	C02099	439652	0.046	39.96	3 (tentative identification)/mass accurracy, isotopic patterns, and/or MS/MS fragmentation patterns
Down	ESI-	160.11	1.58	(3Z)-hex-3-en-1-yl-acetate	1.27931	n/a	carboxylic acid ester	C8H14O2	n/a	5363388	0.0123455	59.3785	3 (tentative identification)/mass accurracy, isotopic patterns, and/or MS/MS fragmentation patterns
Down	GC/EI/MS	158.019	n/a	(S)-malate	1.2	map00020 Citrate cycle (TCA cycle)map00620 Pyruvate metabolismmap00630 Glyoxylate and dicarboxylate metabolismmap00680 Methane metabolismmap00710 Carbon fixation in photosynthetic organisms	carboxylic acid	C4H6O5	C00149	5459792	0.003	22.952	1 (absolute identification)
Down	ESI+	833.664	0.96	1-(2E,6E-phytadienyl)-2-(2E,6E-phytadienyl)-sn-glycero-3-phosphocholine	1.75045	n/a	lipid;glycerophospholipid	C48H92NO6P	n/a	n/a	0.0288817	1.63	3 (tentative identification)/mass accurracy, isotopic patterns, and/or MS/MS fragmentation patterns
Up	ESI+	182.034	0.83	1,4-naphthoquinone	3.34233	map00980 Metabolism of xenobiotics by cytochrome P450	quinone	C10H6O2	C02617	8530	0.02	41.91	3 (tentative identification)/mass accurracy, isotopic patterns, and/or MS/MS fragmentation patterns
Up	ESI+	568.228	1.98	10-deacetylbaccatin-III	1.53199	map00904 Diterpenoid biosynthesis	terpenoid	C29H36O10	C11700	154272	0.047	35.05	3 (tentative identification)/mass accurracy, isotopic patterns, and/or MS/MS fragmentation patterns
Up	ESI+	662.205	1.68	13(1)-hydroxy-Mg-protoporphyrin IX 13-monomethyl ester/Chlorophyllide a	1.64151	map00860 Porphyrin and chlorophyll metabolism	macrocyclic compound	C35H34MgN4O5	n/a	n/a	0.0285138	48.705	3 (tentative identification)/mass accurracy, isotopic patterns, and/or MS/MS fragmentation patterns
Down	GC/EI/MS	142.063	n/a	1-cyclohexenecarboxylic acid	1.2	n/a	carboxylic acid	C7H10O2	C12101	69470	0.03	29.607	1 (absolute identification)
Up	ESI-	364.101	1.11	1-O-galloyl-β-D-glucose	1.78872	map01061 Biosynthesis of phenylpropanoids gallotannin biosynthesis	phenolic glycoside	C13H16O10	C01158	124021	0.0208175	54.7256	3 (tentative identification)/mass accurracy, isotopic patterns, and/or MS/MS fragmentation patterns
Up	ESI+	464.168	1.73	2-(3,4,5-trimethoxyphenyl)-5,6,7,8-tetramethoxy-4H-1-benzopyran-4-one	1.98006	n/a	flavonoid	C22H24O9	C14953	72815	0.02	41.94	3 (tentative identification)/mass accurracy, isotopic patterns, and/or MS/MS fragmentation patterns
Up	ESI+	262.084	0.36	2,4,6-trihydroxybenzophenone	1.64536	n/a	ketone	C13H10O4	C06356	77093	0.012	52.25	3 (tentative identification)/mass accurracy, isotopic patterns, and/or MS/MS fragmentation patterns
Up	ESI+	348.085	1.14	2,5,8-trihydroxy-1,3-dimethoxyanthraquinone	1.52043	n/a	quinone	C16H12O7	n/a	25202353	0.04	37.37	3 (tentative identification)/mass accurracy, isotopic patterns, and/or MS/MS fragmentation patterns
Down	ESI+	174.04	1.48	2,5-dihydroxypyridine	2.47998	map00760 Nicotinate and nicotinamide metabolism	heterocyclic compound;pyridine	C5H5NO2	C01059	99456	0.021	1.82	3 (tentative identification)/mass accurracy, isotopic patterns, and/or MS/MS fragmentation patterns
Down	ESI-	239.056	1.09	2-C-methyl-D-erythritol-4-phosphate	2.32934	map00900 Terpenoid backbone biosynthesis	carbohydrate;carbohydrate derivative;sugar alcohol	C5H11O7P	C11434	21896402	0.011	58.62	3 (tentative identification)/mass accurracy, isotopic patterns, and/or MS/MS fragmentation patterns
Down	ESI+	151.063	1.44	2-dehydropantolactone	2.27094	R03155;R03156	lactone	C6H8O3	C01125	4356	0.039	1.9	3 (tentative identification)/mass accurracy, isotopic patterns, and/or MS/MS fragmentation patterns
Up	ESI+	257.043	0.92	2-hydroxy-6-oxo-6-(2-hydroxyphenyl)-hexa-2,4-dienoate	1.50023	map00621 Dioxin degradationmap01220 Degradation of aromatic compounds	fatty acid	C12H10O5	C07731	5281062	0.044	40.23	3 (tentative identification)/mass accurracy, isotopic patterns, and/or MS/MS fragmentation patterns
Down	GC/EI/MS	212.077	n/a	2-keto-D-gluconic acid	1.66	map00030 Pentose phosphate pathway	carboxylic acid	C6H10O7	C06473	3035456	0.047	28.929	3 (tentative identification)/mass accurracy, isotopic patterns, and/or MS/MS fragmentation patterns
Down	ESI-	220.068	0.86	2-oxo-4-hydroxy-4-carboxy-5-ureidoimidazoline	1.79125	map00230 Purine metabolism urate degradation to allantoin	carboxylic acid	C5H6N4O5	C12248	443736	0.0232577	2.65	3 (tentative identification)/mass accurracy, isotopic patterns, and/or MS/MS fragmentation patterns
Up	ESI+	158.082	1.6	3,5-dihydroxyanisole	1.60813	n/a	phenol	C7H8O3	n/a	71648	0.03	26.21	3 (tentative identification)/mass accurracy, isotopic patterns, and/or MS/MS fragmentation patterns
Up	ESI+	956.111	1.08	3,5-dihydroxyphenylacetyl-CoA	1.86467	n/a	CoA-derivative	C29H42N7O19P3S	C12324	71448900	0.0207335	33.62	3 (tentative identification)/mass accurracy, isotopic patterns, and/or MS/MS fragmentation patterns
Down	GC/EI/MS	130.05	n/a	3-hydroxybutyrate	2.17	map00072 Synthesis and degradation of ketone bodiesmap00640 Propanoate metabolism	carboxylic acid	C4H8O3	C01089	4324	0.019	24.68	3 (tentative identification)/mass accurracy, isotopic patterns, and/or MS/MS fragmentation patterns
Up	ESI+	853.188	1.08	3-hydroxyisopentyl-CoA	1.90971	n/a	CoA-derivative	C26H46N7O17P3S	C05997	11966168	0.019	31.77	3 (tentative identification)/mass accurracy, isotopic patterns, and/or MS/MS fragmentation patterns
Up	ESI-	184.074	1.37	3-methoxy-4-hydroxyphenylglycol	1.78327	map00350 Tyrosine metabolism	alcohol	C9H12O4	C05594	10805	0.0184803	57.3793	3 (tentative identification)/mass accurracy, isotopic patterns, and/or MS/MS fragmentation patterns
Up	ESI+	556.232	1.15	3-vinylbacteriochlorophyllide δ	1.56825	map00860 Porphyrin and chlorophyll metabolis	macrocyclic compound	C33H32MgN4O3	C18157	13132966	0.029	40.08	3 (tentative identification)/mass accurracy, isotopic patterns, and/or MS/MS fragmentation patterns
Down	ESI+	256.146	1.85	4,9,13-trimethyltetradeca-2,4,6,8,10,12-hexaene-1,14-dial	1.49201	carotenoid cleavage dioxygenases;ceramide degradation	aldehyde	C17H20O2	n/a	25246119	0.031	12.64	3 (tentative identification)/mass accurracy, isotopic patterns, and/or MS/MS fragmentation patterns
Up	ESI-	894.178	2.26	4-acetamidobutanoyl-CoA	23.01	4-Acetamidobutanoyl-CoA + H2O <=> Acetate + 4-Aminobutanoyl-CoA	CoA-derivative	C27H45N8O18P3S	C03357	194623	0.03	55.67	3 (tentative identification)/mass accurracy, isotopic patterns, and/or MS/MS fragmentation patterns
Up	ESI+	338.1	1.72	4-coumaroylquinate	2.29108	map00940 Phenylpropanoid biosynthesismap00941 Flavonoid biosynthesismap00945 Stilbenoid diarylheptanoid and gingerol biosynthesis	carboxylic acid	C16H18O8	C12208	25244213	0.000609292	34.4878	3 (tentative identification)/mass accurracy, isotopic patterns, and/or MS/MS fragmentation patterns
Down	ESI+	145.085	1.68	4-guanidinobutyrate	7.16529	map00330 Arginine and proline metabolism	carboxylic acid derivative	C5H11N3O2	C01035	25200642	0.04	1.79	3 (tentative identification)/mass accurracy, isotopic patterns, and/or MS/MS fragmentation patterns
Up	ESI+	162.032	0.78	4-hydroxycoumarin	1.5052	4-hydroxycoumarin biosynthesis	phenylpropanoid;coumarin	C9H6O3	C20414	54682930	0.04	32.25	3 (tentative identification)/mass accurracy, isotopic patterns, and/or MS/MS fragmentation patterns
Up	ESI+	358.096	1.96	4-phosphopantetheine	7.02904	map00770 Pantothenate and CoA biosynthesis	phosphoric acid derivative	C11H23N2O7PS	C01134	25245905	0.0426452	55.1227	3 (tentative identification)/mass accurracy, isotopic patterns, and/or MS/MS fragmentation patterns
Up	ESI+	457.171	1.38	5,10-methylenetetrahydromethanopterin	1.28519	map00680Methane metabolism	heterocyclic compound;pteridine	C31H45N6O16P	C04377	440314	0.0149712	38.38	3 (tentative identification)/mass accurracy, isotopic patterns, and/or MS/MS fragmentation patterns
Down	ESI+	602.236	0.64	5,4'-dihydroxy-6-C-prenylflavanone 4'-xylosyl-(1->2)-rhamnoside	3.44996	n/a	flavonoid	C31H38O12	n/a	42607839	0.0261714	33.1687	3 (tentative identification)/mass accurracy, isotopic patterns, and/or MS/MS fragmentation patterns
Down	ESI+	128.059	1.7	5,6-dihydrothymine	2.47998	map00240 Pyrimidine metabolism	nucleic acids nucleotides and nucleosides	C5H8N2O2	C00906	93556	0.02	1.82	3 (tentative identification)/mass accurracy, isotopic patterns, and/or MS/MS fragmentation patterns
Down	ESI+	323.097	1.8	5-methylthiopentylhydroximoyl-cysteinylglycine	2.83072	map00966Glucosinolate biosynthesis (from dihomomethionine)	peptide	C11H21S2O4N3	n/a	46173451	0.02	21.09	3 (tentative identification)/mass accurracy, isotopic patterns, and/or MS/MS fragmentation patterns
Down	GC/EI/MS	129.043	n/a	5-oxoproline; pyroglutamic acid	1.38	map00480 Glutathione metabolism	amino acid	C5H6NO3	C01879	5289118	0.019	23.558	1 (absolute identification)
Up	ESI-	426.153	1.33	6-(2-carboxyethyl)-7-hydroxy-2,2-dimethyl-4-chromanone glucoside	3.17391	n/a	carbohydrate;carbohydrate derivative	C20H26O10	n/a	n/a	0.00536948	56.862	3 (tentative identification)/mass accurracy, isotopic patterns, and/or MS/MS fragmentation patterns
Up	ESI+	774.247	1.94	7,8-dihydromethanopterin	4.29868	map00790 Folate biosynthesis	heterocyclic compound;pteridine	C30H43N6O16P	C05927	440843	<0.001	39.54	3 (tentative identification)/mass accurracy, isotopic patterns, and/or MS/MS fragmentation patterns
Up	ESI+	176.047	1.66	7-methoxycoumarin; herniarin	3.08277	map00940 Phenylpropanoid biosynthesis (simple coumarins biosynthesis)	phenylpropanoid	C10H8O3	C09268	10748	0.01	40.99	3 (tentative identification)/mass accurracy, isotopic patterns, and/or MS/MS fragmentation patterns
Down	ESI-	378.082	1.77	7-methylguanosine-5-phosphate	1.99226	R04368;R09878	phosphoric acid derivative	C11H17N5O8P	C03998	6711	0.006	3.93	3 (tentative identification)/mass accurracy, isotopic patterns, and/or MS/MS fragmentation patterns
Up	ESI+	429.045	1.21	8-OH-2-deoxyadenosine-5-diphosphate; 8-OH-2-dADP	1.55937	n/a	nucleic acids nucleotides and nucleosides	C10H17N5O10P2	n/a	2521399	0.009	39.4	3 (tentative identification)/mass accurracy, isotopic patterns, and/or MS/MS fragmentation patterns
Up	ESI+	808.279	0.7	8-prenylkaempferol 3-rhamnosyl-(1->3)-[apiosyl-(1->6)-glucoside]	2.26028	n/a	flavonoid	C38H48O19	n/a	n/a	0.0237429	30.5203	3 (tentative identification)/mass accurracy, isotopic patterns, and/or MS/MS fragmentation patterns
Up	ESI+	181.074	0.8	a-aminooxy-b-phenylpropionate	2.36416	n/a	carboxylic acid	C9H10NO3	n/a	25244231	0.04	14.28	3 (tentative identification)/mass accurracy, isotopic patterns, and/or MS/MS fragmentation patterns
Up	ESI+	244.117	1.35	amine (C9H16N4O4)	1.49194	n/a	amine	C9H16N4O4	n/a	n/a	0.037	36.56	3 (tentative identification)/mass accurracy, isotopic patterns, and/or MS/MS fragmentation patterns
Up	ESI+	880.3	1.7	anhydroicaritin 3-(6'''-acetylgalactosyl)(1->3)-rhamnoside-7-glucoside	2.92068	n/a	flavonoid	C41H52O21	n/a	44259075	0.0265293	36.7242	3 (tentative identification)/mass accurracy, isotopic patterns, and/or MS/MS fragmentation patterns
Up	ESI+	660.242	1.72	anhydroicaritin 3-rhamnosyl-(1->2)-rhamnoside	1.95464	n/a	flavonoid	C33H40O14	n/a	44259058	0.043	37.4107	3 (tentative identification)/mass accurracy, isotopic patterns, and/or MS/MS fragmentation patterns
Up	ESI+	738.216	0.64	apigenin 7-rhamnosyl-(1->6)-(4''-E-p-methoxycinnamoylglucoside)	2.33724	n/a	flavonoid	C37H38O16	n/a	n/a	0.00184124	47.1942	3 (tentative identification)/mass accurracy, isotopic patterns, and/or MS/MS fragmentation patterns
Down	ESI+	866.206	0.7	arecatamnin A1	2.71213	n/a	tannin;procyanidin	C45H38O18	C17894	n/a	0.03	22.39	3 (tentative identification)/mass accurracy, isotopic patterns, and/or MS/MS fragmentation patterns
Down	ESI+	122.037	1.88	benzoate	1.79528	map00360 Phenylalanine metabolismmap00362 Benzoate degradationmap00621 Dioxin degradationmap00623 Toluene degradationmap00627 Aminobenzoate degradation salicin biosynthesis salicortin biosynthesis benzoate	carboxylic acid	C7H6O2	C00180	242	0.02	27.34	3 (tentative identification)/mass accurracy, isotopic patterns, and/or MS/MS fragmentation patterns
Up	ESI+	212.084	1.31	benzylbenzoate	2.03424	benzoate biosynthesis I CoA dependentb oxidative salicortin biosynthesis	carboxylic acid	C14H12O2	n/a	2345	0.04	40	3 (tentative identification)/mass accurracy, isotopic patterns, and/or MS/MS fragmentation patterns
Up	ESI+	270.11	1.34	benzyl-β-D-glucopyranoside	2.49775	n/a	carbohydrate;carbohydrate derivative	C13H18O6	n/a	n/a	0.03	21.02	3 (tentative identification)/mass accurracy, isotopic patterns, and/or MS/MS fragmentation patterns
Up	ESI-	760.296	0.89	bilirubin glucuronide	1.25158	R00062	macrocyclic compound;pyrrole	C39H44N4O12	C03374	5280588	0.0307724	55.7255	3 (tentative identification)/mass accurracy, isotopic patterns, and/or MS/MS fragmentation patterns
Up	ESI-	936.328	1.24	bilirubin-bisglucuronoside	1.50308	map00860Porphyrin and chlorophyll metabolism	macrocyclic compound;pyrrole	C45H52N4O18	C05787	5280817	0.00458784	58.9827	3 (tentative identification)/mass accurracy, isotopic patterns, and/or MS/MS fragmentation patterns
Up	ESI+	336.084	1.72	caffeoylshikimate	1.55693	map00940 Phenylpropanoid biosynthesismap00941 Flavonoid biosynthesismap00945 Stilbenoid diarylheptanoid and gingerol biosynthesis	phenylpropanoid	C16H16O8	C10434	25243950	0.000720368	27.2302	3 (tentative identification)/mass accurracy, isotopic patterns, and/or MS/MS fragmentation patterns
Down	ESI+	152.069	2.14	carbohydrate (C5H12O5)	3.45422	map00040 Pentose and glucuronate interconversions	carbohydrate;carbohydrate derivative;sugar alcohol	C5H12O5	n/a	n/a	0.049	1.95	3 (tentative identification of compound class)
Down	GC/EI/MS	354.095	n/a	carbohydrate (scopolin)	1.238	map00940 Phenylpropanoid biosynthesis	phenylpropanoid;coumarin	C16H18O9	C01527	439514	0.04	38.87	3 (tentative identification of compound class)
Down	GC/EI/MS	n/a	n/a	carbohydrate 1	1.5	n/a	carbohydrate	n/a	n/a	n/a	0.0351792	28.858	3 (tentative identification of compound class)
Down	GC/EI/MS	n/a	n/a	carbohydrate 2	1.3	n/a	carbohydrate	n/a	n/a	n/a	0.0268657	35.282	3 (tentative identification of compound class)
Up	GC/EI/MS	n/a	n/a	carbohydrate 3	1.3	n/a	carbohydrate	n/a	n/a	n/a	0.041	39.056	3 (tentative identification of compound class)
Up	ESI+	828.275	1.7	carbohydrate 4	1.95002	n/a	carbohydrate	C30H52O26	n/a	n/a	0.041	37.54	3 (tentative identification of compound class)
Down	GC/EI/MS	n/a	n/a	carbohydrate/glycoside 1	1.2	n/a	carbohydrate;carbohydrate derivative	n/a	n/a	n/a	0.04	31.749	3 (tentative identification of compound class)
Up	GC/EI/MS	n/a	n/a	carbohydrate/glycoside 2	1.4	n/a	carbohydrate;glycoside	n/a	n/a	n/a	0.039	36.513	3 (tentative identification of compound class)
Up	GC/EI/MS	n/a	n/a	carbohydrate/glycoside 3	1.2	n/a	carbohydrate;glycoside	n/a	n/a	n/a	0.025	32.132	3 (tentative identification of compound class)
Down	ESI-	176.032	1.23	carboxylic acid 1	2.27978	n/a	carboxylic acid	C6H8O6	n/a	n/a	0.02	55.76	3 (tentative identification of compound class)
Up	ESI+	580.158	0.05	chalconaringenin-2-(6-p-coumarylglucoside)	2.6595	n/a	flavonoid	C30H28O12	n/a	n/a	0.03	52.28	3 (tentative identification)/mass accurracy, isotopic patterns, and/or MS/MS fragmentation patterns
Up	ESI+	906.515	1.97	chlorophyllide β	2.06124	map00860 Porphyrin and chlorophyll metabolism	macrocyclic compound;pyrrole;porphyrin	C35H32N4O6Mg	C16541	51090870	0.0312047	39.1465	3 (tentative identification)/mass accurracy, isotopic patterns, and/or MS/MS fragmentation patterns
Up	ESI+	938.336	1.38	cobalt-precorrin 8	1.59142	map00860Porphyrin and chlorophyll metabolism	macrocyclic compound	C45H59CoN4O14	C11545	11953957	0.00718889	35.0487	3 (tentative identification)/mass accurracy, isotopic patterns, and/or MS/MS fragmentation patterns
Up	ESI+	178.063	1.77	coniferaldehyde	1.92375	map00940 Phenylpropanoid biosynthesis	phenylpropanoid	C10H10O3	C02666	5280536	0.04	21.31	3 (tentative identification)/mass accurracy, isotopic patterns, and/or MS/MS fragmentation patterns
Up	ESI+	222.089	1.47	coniferyl-acetate	2.35437	map00940 Phenylpropanoid biosynthesis eugenol and isoeugenol biosynthesis	phenol	C12H14O4	C20225	12835430	0.03	31.89	3 (tentative identification)/mass accurracy, isotopic patterns, and/or MS/MS fragmentation patterns
Up	ESI+	164.047	1.39	coumarate/coumarinate	1.75131	map00360 Phenylalanine metabolismmap00940 Phenylpropanoid biosynthesis	phenylpropanoid	C9H8O3	n/a	n/a	0.033	41	3 (tentative identification)/mass accurracy, isotopic patterns, and/or MS/MS fragmentation patterns
Up	ESI+	146.037	0.16	coumarin	2.05466	map00940 Phenylpropanoid biosynthesis	phenylpropanoid	C9H6O2	C05851	323	0.02	40.87	3 (tentative identification)/mass accurracy, isotopic patterns, and/or MS/MS fragmentation patterns
Up	ESI+	192.079	0.32	coumaryl acetate	1.76614	map00940 Phenylpropanoid biosynthesis epoxypseudoisoeugenol-2-methylbutyrate biosynthesis t-anethole biosynthesis	phenylpropanoid	C11H12O3	C20465	14320459	0.001	19.72	3 (tentative identification)/mass accurracy, isotopic patterns, and/or MS/MS fragmentation patterns
Down	ESI+	692.232	0.64	curcumin diglucoside	2.44515	map00945 Stilbenoid diarylheptanoid and gingerol biosynthesis	na	C33H40O16	C17750	46173989	0.01	21.39	3 (tentative identification)/mass accurracy, isotopic patterns, and/or MS/MS fragmentation patterns
Up	ESI+	530.179	1.37	curcumin monoglucoside	1.97524	map00945 Stilbenoid diarylheptanoid and gingerol biosynthesis	na	C27H30O11	C17749	11526601	0.032	51.04	3 (tentative identification)/mass accurracy, isotopic patterns, and/or MS/MS fragmentation patterns
Up	ESI+	111.043	1.15	cytosine	1.27328	map00240 Pyrimidine metabolism	nucleic acids nucleotides and nucleosides;pyrimidine nucleotide	C4H5N3O	C00380	597	0.0421295	1.75127	3 (tentative identification)/mass accurracy, isotopic patterns, and/or MS/MS fragmentation patterns
Up	ESI+	307.057	1.9	deoxycytidine monophosphate; dCMP	1.38329	map00240 Pyrimidine metabolism	nucleic acids nucleotides and nucleosides;pyrimidine	C9H14N3O7P	C00239	13945	0.023	35.07	3 (tentative identification)/mass accurracy, isotopic patterns, and/or MS/MS fragmentation patterns
Up	ESI+	374.158	1.36	deoxyloganin	3.70544	map00902 Monoterpenoid biosynthesis	terpenoid;monoterpenoid	C17H26O9	C06071	440906	0.00152246	32.9232	3 (tentative identification)/mass accurracy, isotopic patterns, and/or MS/MS fragmentation patterns
Up	GC/EI/MS	180.063	n/a	D-fructose	1.2	map00051 Fructose and mannose metabolismmap00052 Galactose metabolismmap00500 Starch and sucrose metabolismmap02010 ABC transportersmap02060 Phosphotransferase system (PTS)map04973 Carbohydrate digestion and absorption	carbohydrate;monosaccharide	C6H12O6	C00095	439163	0.039	31.222	1 (absolute identification)
Up	GC/EI/MS	106.027	n/a	D-glycerate	1.12	map00030 Pentose phosphate pathwaymap00260 Glycine serine and threonine metabolismmap00561 Glycerolipid metabolismmap00630 Glyoxylate and dicarboxylate metabolismmap00680 Methane metabolism	carboxylic acid	C3H6O4	C00258	5460358	0.03	19.32	3 (tentative identification)/mass accurracy, isotopic patterns, and/or MS/MS fragmentation patterns
Up	ESI-	282.089	1.21	dimethoxyflavone	2.25789	n/a	flavonoid	C17H14O4	C10029	88881	0.0124837	58.8453	3 (tentative identification)/mass accurracy, isotopic patterns, and/or MS/MS fragmentation patterns
Up	ESI-	282.089	1.01	dimethoxyflavone	2.63988	n/a	flavonoid	C17H14O4	C10029	88881	0.02	58.85	3 (tentative identification)/mass accurracy, isotopic patterns, and/or MS/MS fragmentation patterns
Up	ESI+	610.207	1.36	divinylprotochlorophyllide	2.68524	map00860 Porphyrin and chlorophyll metabolism	macrocyclic compound;pyrrole;porphyrin	C35H30MgN4O5	C11831	443429	0.0303985	41.9674	3 (tentative identification)/mass accurracy, isotopic patterns, and/or MS/MS fragmentation patterns
Up	ESI-	610.207	0.68	divinylprotochlorophyllide	1.83831	map00860 Porphyrin and chlorophyll metabolism	macrocyclic compound;pyrrole;porphyrin	C35H30MgN4O5	C11831	443429	0.02	57.27	3 (tentative identification)/mass accurracy, isotopic patterns, and/or MS/MS fragmentation patterns
Down	GC/EI/MS	182.079	n/a	D-mannitol	1.83	map00051 Fructose and mannose metabolismmap02010 ABC transportersmap02060 Phosphotransferase system (PTS)	carbohydrate;carbohydrate derivative;sugar alcohol	C6H14O6	C00392	6251	0.0426452	32.507	3 (tentative identification)/mass accurracy, isotopic patterns, and/or MS/MS fragmentation patterns
Up	ESI+	562.096	1.98	dTDP-5-dimethyl-L-lyxose	1.34217	map00523 Polyketide sugar unit biosynthesis	nucleic acids nucleotides and nucleosides;nucleotide	C17H28N2O15P2	C12481	46173802	0.00840562	45.5543	3 (tentative identification)/mass accurracy, isotopic patterns, and/or MS/MS fragmentation patterns
Up	ESI+	740.23	1.98	ferrichrome	3.83341	map02010 ABC transporters	macrocyclic compound	C27H45FeN9O12	C06228	53297345	0.01	41.88	3 (tentative identification)/mass accurracy, isotopic patterns, and/or MS/MS fragmentation patterns
Up	ESI+	548.117	1.96	flavonoid(s) 1	1.92511	map00941 Flavonoid biosynthesis	flavonoid	C25H24O14	n/a	n/a	0.02	43.52	3 (tentative identification of compound class)
Up	ESI+	434.121	1.26	flavonoid(s) 2	1.52972	map00941 Flavonoid biosynthesis	flavonoid	C21H22O10	n/a	n/a	0.000829072	31.4	3 (tentative identification of compound class)
Up	ESI-	432.106	2.4	flavonoid(s) 2	1.89536	map00943 Isoflavonoid biosynthesismap00944 Flavone and flavonol biosynthesis	flavonoid	C21H20O10	n/a	n/a	0.01	37.48	3 (tentative identification of compound class)
Up	ESI-	316.131	0.93	flavonoid(s) 3	2.49142	map00941 Flavonoid biosynthesis	flavonoid	C18H20O5	n/a	n/a	0.00713466	52.6107	3 (tentative identification of compound class)
Up	ESI-	344.126	1.35	flavonoid(s) 4	2.16371	map00941 Flavonoid biosynthesis	flavonoid	C19H20O6	n/a	n/a	0.00749364	55.3138	3 (tentative identification of compound class)
Up	ESI+	272.068	0.79	flavonoid(s) 5	1.24789	map00941 Flavonoid biosynthesis	flavonoid	C15H12O5	n/a	n/a	0.022	42.27	3 (tentative identification of compound class)
Up	ESI-	698.206	1.17	flavonoid(s) 6	1.47808	map00941 Flavonoid biosynthesis	flavonoid	C31H38O18	n/a	n/a	0.0123052	58.4598	3 (tentative identification of compound class)
Up	ESI+	270.053	0.18	flavonoid(s) 7	1.25054	map00943 Isoflavonoid biosynthesis	flavonoid; isoflavonoid	C15H10O5	n/a	n/a	0.01	39.31	3 (tentative identification of compound class)
Up	ESI+	328.065	1.54	flavonoid(s) 8	1.701	map00943 Isoflavonoid biosynthesis	flavonoid	C18H16O6	n/a	n/a	0.027	39.66	3 (tentative identification of compound class)
Up	ESI+	356.126	1.54	flavonoid/phenylpropanoid 1	1.9561	n/a	flavonoid/phenylpropanoid	C20H20O6	n/a	n/a	0.04	48.59	3 (tentative identification of compound class)
Down	ESI+	546.174	0.05	flavonol 3-O-rutinoside	1.93218	n/a	flavonoid	C27H30O12	C04194	11953831	0.0315566	48.3918	3 (tentative identification)/mass accurracy, isotopic patterns, and/or MS/MS fragmentation patterns
Up	ESI+	562.169	1.36	flavonol 3-O-β-D-glucosyl-(1-2)-β-D-glucoside	1.90362	n/a	flavonoid	C27H30O13	C15581	11954211	0.006	42.97	3 (tentative identification)/mass accurracy, isotopic patterns, and/or MS/MS fragmentation patterns
Up	ESI+	388.125	1.44	fructoselysine 6-phosphate	1.9887	n/a	phosphoric acid derivative	C12H25N2O10P	C16489	23724767	0.03	31.41	3 (tentative identification)/mass accurracy, isotopic patterns, and/or MS/MS fragmentation patterns
Down	ESI-	116.011	3.61	fumarate/malate	1.91001	map00020 Citrate cycle (TCA cycle)map00190 Oxidative phosphorylationmap00250 Alanine aspartate and glutamate metabolismmap00330 Arginine and proline metabolismmap00350 Tyrosine metabolismmap00360 Phenylalanine metabolismmap00623 Toluene degradationmap00643 Styrene degradationmap00650 Butanoate metabolismmap00720 Carbon fixation pathways in prokaryotesmap00760 Nicotinate and nicotinamide metabolis…	carboxylic acid	C4H2O4	n/a	444972	0.031	3.52	3 (tentative identification)/mass accurracy, isotopic patterns, and/or MS/MS fragmentation patterns
Down	ESI+	128.047	1.44	furaneol	2.27094	furaneol biosynthesis	ketone	C6H8O3	n/a	25200937	0.039	56.48	3 (tentative identification)/mass accurracy, isotopic patterns, and/or MS/MS fragmentation patterns
Down	ESI+	226.084	0.51	genipin	1.94487	n/a	terpenoid	C11H14O5	C09780	442424	0.047	16.32	3 (tentative identification)/mass accurracy, isotopic patterns, and/or MS/MS fragmentation patterns
Up	ESI+	858.243	2.39	genistein 7,4'-bis(O-glucosylapioside)	1.9326	n/a	flavonoid	C37H46O23	n/a	n/a	0.0459767	49.6	3 (tentative identification)/mass accurracy, isotopic patterns, and/or MS/MS fragmentation patterns
Up	ESI+	650.258	1.72	glucosyl-limonin	1.48122	R05325;R08859	terpenoid;triterpenoid	C32H42O14	C06740	25244813	0.0424799	39.9567	3 (tentative identification)/mass accurracy, isotopic patterns, and/or MS/MS fragmentation patterns
Down	ESI+	130.027	0.95	glutaconate	2.49333	R03884	carboxylic acid	C5H6O4	C02214	5280498	0.02	2.7	3 (tentative identification)/mass accurracy, isotopic patterns, and/or MS/MS fragmentation patterns
Up	ESI+	879.131	1.72	glutaconyl-CoA/itaconyl-CoA	1.48843	n/a	CoA-derivative	C26H40N7O19P3S	C02411	45266582	0.003	33.59	3 (tentative identification)/mass accurracy, isotopic patterns, and/or MS/MS fragmentation patterns
Up	GC/EI/MS	132.042	n/a	glutarate	1.26	map00071 Fatty acid degradationmap00310 Lysine degradation	carboxylic acid	C5H8O4	C00489	743	0.03	24.79	3 (tentative identification)/mass accurracy, isotopic patterns, and/or MS/MS fragmentation patterns
Up	ESI+	424.173	1.3	grandidentatin	1.26978	n/a	phenolic glycoside	C21H28O9	C10463	5281776	0.024	37.86	3 (tentative identification)/mass accurracy, isotopic patterns, and/or MS/MS fragmentation patterns
Up	ESI+	214.111	1.41	harmaline	1.97302	map01063Biosynthesis of alkaloids derived from shikimate pathway	alkaloid;indole alkaloid	C13H14N2O	C06536	5280951	0.014	51.5	3 (tentative identification)/mass accurracy, isotopic patterns, and/or MS/MS fragmentation patterns
Up	ESI-	914.154	0.12	heterocyclic compound (C44H34O22)	1.36473	n/a	heterocyclic compound	C44H34O22	n/a	n/a	0.026	55.71	3 (tentative identification)/mass accurracy, isotopic patterns, and/or MS/MS fragmentation patterns
Down	ESI+	177.079	0.1	indole-3-glycol	2.36937	n/a	heterocyclic compound;indole	C10H11NO2	n/a	25202910	0.02	23.3	3 (tentative identification)/mass accurracy, isotopic patterns, and/or MS/MS fragmentation patterns
Up	GC/EI/MS	192.027	n/a	isocitric acid	1.3	map00020 Citrate cycle (TCA cycle)map00630 Glyoxylate and dicarboxylate metabolismmap01210 2-Oxocarboxylic acid metabolismmap01230 Biosynthesis of amino acids	carboxylic acid	C6H8O7	C00311	1198	0.02	29.83	1 (absolute identification)
Up	ESI+	268.074	0.55	isoformononetin	1.53922	map00943 Isoflavonoid biosynthesis map01061 Biosynthesis of phenylpropanoids	flavonoid;isoflavonoid	C16H12O4	C12125	3764	0.047	38.6	3 (tentative identification)/mass accurracy, isotopic patterns, and/or MS/MS fragmentation patterns
Down	ESI-	726.216	3.13	isoliquiritigenin 4-O-(5-O-feruloyl)-apiofuranosyl-(1-2)-glucoside	2.5875	n/a	flavonoid	C36H38O16	n/a	42607527	0.0303265	59.3338	3 (tentative identification)/mass accurracy, isotopic patterns, and/or MS/MS fragmentation patterns
Up	ESI+	520.122	1.07	isorhamnetin-3-(6-acetylglucoside)	1.86992	n/a	flavonoid	C24H24O13	n/a	44258021	0.02	42.52	3 (tentative identification)/mass accurracy, isotopic patterns, and/or MS/MS fragmentation patterns
Up	ESI+	478.111	1.27	isorhamnetin-3-O-β-D-glucopyranoside	1.48492	n/a	flavonoid	C22H22O12	n/a	n/a	0.01	37.38	3 (tentative identification)/mass accurracy, isotopic patterns, and/or MS/MS fragmentation patterns
Up	ESI-	478.111	0.7	isorhamnetin-3-O-β-D-glucopyranoside	1.93092	n/a	flavonoid	C22H22O12	n/a	n/a	0.017	55.83	3 (tentative identification)/mass accurracy, isotopic patterns, and/or MS/MS fragmentation patterns
Up	ESI+	210.126	0.88	jasmonate/iso-jasmonate	1.17951	map00592 a-Linolenic acid metabolismmap01060 Biosynthesis of plant secondary metabolitesmap01070 Biosynthesis of plant hormonesmap04075 Plant hormone signal transductionmap04626 Plant-pathogen interaction	fatty acid;oxylipin	C12H18O3	C08491	5281166	0.01	25.27	3 (tentative identification)/mass accurracy, isotopic patterns, and/or MS/MS fragmentation patterns
Down	ESI+	145.074	1.52	L-allysine; 2-aminoadipate-6-semialdehyde	3.29225	map00300 Lysine biosynthesismap00310 Lysine degradationmap00960 Tropane piperidine and pyridine alkaloid biosynthesis	amino acid	C6H11NO3	C04076	36688062	0.03	1.88	3 (tentative identification)/mass accurracy, isotopic patterns, and/or MS/MS fragmentation patterns
Down	GC/EI/MS	152.069	n/a	L-arabitol	1.48	map00040 Pentose and glucuronate interconversions	carbohydrate;carbohydrate derivative;sugar alcohol	C5H12O5	C00532	439255	0.03	31.115	3 (tentative identification)/mass accurracy, isotopic patterns, and/or MS/MS fragmentation patterns
Down	GC/EI/MS	176.032	n/a	L-ascorbate	1.3	map00053 Ascorbate and aldarate metabolismmap00480 Glutathione metabolismmap02060 Phosphotransferase system (PTS)map04977 Vitamin digestion and absorption	carboxylic acid;vitamin	C6H8O6	C00072	54670067	0.02	32.23	1 (absolute identification)
Down	ESI+	204.063	1.13	L-ascorbic acid ethyl ester	3.05838	n/a	carboxylic acid	C8H12O6	C18342	54694369	0.04	1.92	3 (tentative identification)/mass accurracy, isotopic patterns, and/or MS/MS fragmentation patterns
Down	ESI-	174.052	1.34	L-azaserine	2.61032	n/a	amino acid	C5H8N3O4	C19194	5284344	0.026	27.33	3 (tentative identification)/mass accurracy, isotopic patterns, and/or MS/MS fragmentation patterns
Down	ESI+	630.18	1.7	leucodelphinidin 3-O-(β-D-glucopyranosyl-(1->4)-α-L-rhamnopyranoside)	1.87481	n/a	flavonoid	C27H34O17	n/a	44257159	0.031004	23.4118	3 (tentative identification)/mass accurracy, isotopic patterns, and/or MS/MS fragmentation patterns
Up	ESI+	1092.17	1.15	leucodelphinidin 4-O-[2,4-bisgalloyl-6-(3-galloylgalloyl)-β-D-glucopyranoside	1.48098	n/a	flavonoid	C49H40O29	n/a	n/a	0.0144601	46.8558	3 (tentative identification)/mass accurracy, isotopic patterns, and/or MS/MS fragmentation patterns
Down	GC/EI/MS	146.069	n/a	L-glutamine	1.64	map00230 Purine metabolismmap00240 Pyrimidine metabolismmap00250 Alanine aspartate and glutamate metabolismmap00330 Arginine and proline metabolismmap00471 D-Glutamine and D-glutamate metabolismmap00630 Glyoxylate and dicarboxylate metabolismmap00910 Nitrogen metabolismmap00970 Aminoacyl-tRNA biosynthesismap01230 biosynthesis of amino acidsmap02010 ABC transportersmap02020 Two-component systemmap…	amino acid	C5H10N2O3	C00064	6992086	0.034	25.708	1 (absolute identification)
Up	ESI-	376.137	1.08	loganate	2.30295	map00902 Monoterpenoid biosynthesis	terpenoid;monoterpenoid	C16H24O10	C01512	89640	0.0318828	36.3246	3 (tentative identification)/mass accurracy, isotopic patterns, and/or MS/MS fragmentation patterns
Up	ESI+	376.137	0.87	loganate	2.42212	map00902 Monoterpenoid biosynthesis	terpenoid;monoterpenoid	C16H24O10	C01512	89640	0.00264568	51.2225	3 (tentative identification)/mass accurracy, isotopic patterns, and/or MS/MS fragmentation patterns
Up	ESI+	624.148	0.16	luteolin-6-(6-ferulylglucoside)	1.61292	n/a	flavonoid	C31H28O14	n/a	n/a	0.04	45.23	3 (tentative identification)/mass accurracy, isotopic patterns, and/or MS/MS fragmentation patterns
Up	ESI+	448.101	1.17	luteolin-7-O-glucoside	5.07819	map00944 Flavone and flavonol biosynthesis	flavonoid;flavone	C21H20O11	C03951	5280637	<0.001	31.57	3 (tentative identification)/mass accurracy, isotopic patterns, and/or MS/MS fragmentation patterns
Down	ESI+	584.227	1.12	magnesium protoporphyrin	1.4207	map00860 Porphyrin and chlorophyll metabolism	macrocyclic compound	C34H32N4O4Mg	C03516	44229120	<0.001	45.6	3 (tentative identification)/mass accurracy, isotopic patterns, and/or MS/MS fragmentation patterns
Up	ESI+	286.099	1.72	methoxyanigorufone	1.57477	n/a	ketone	C20H14O2	n/a	10085389	0.001	38.89	3 (tentative identification)/mass accurracy, isotopic patterns, and/or MS/MS fragmentation patterns
Up	ESI+	252.079	0.61	methoxyflavone	1.80417	n/a	flavonoid;flavone	C16H12O3	n/a	n/a	0.02	41.88	3 (tentative identification)/mass accurracy, isotopic patterns, and/or MS/MS fragmentation patterns
Up	ESI+	224.141	0.85	methyl-jasmonate	2.1462	map00592 a-Linolenic acid metabolism	fatty acid;oxylipin	C13H20O3	C11512	5281929	0.04	20.22	3 (tentative identification)/mass accurracy, isotopic patterns, and/or MS/MS fragmentation patterns
Down	ESI+	346.116	0.1	miraxanthin-V	1.52035	map00965 betalain biosynthesis	amino acid;amino acid derivative	C17H18N2O6	C08557	25245691	0.049	33.48	3 (tentative identification)/mass accurracy, isotopic patterns, and/or MS/MS fragmentation patterns
Down	GC/EI/MS	180.063	n/a	myo-inositol	1.5	map00052 Galactose metabolismmap00053 Ascorbate and aldarate metabolismmap00521 Streptomycin biosynthesismap00562 Inositol phosphate metabolismmap04070 Phosphatidylinositol signaling system	carbohydrate;carbohydrate derivative;sugar alcohol	C6H12O6	C00137	892	0.021	34.8	1 (absolute identification)
Up	ESI+	977.314	0.05	myristoyl-CoA	1.6114	map00062 Fatty acid elongationmap00071 Fatty acid metabolism	CoA-derivative	C35H62N7O17P3S	C02593	25244582	0.0311792	38.6487	3 (tentative identification)/mass accurracy, isotopic patterns, and/or MS/MS fragmentation patterns
Up	GC/EI/MS	221.09	n/a	N-acetyl-D-glucosamine	1.12	map00520 Amino sugar and nucleotide sugar metabolismmap02010 ABC transportersmap02060 Phosphotransferase system (PTS)	carbohydrate;monosaccharide	C8H15NO6	C00140	439174	0.038	35.532	3 (tentative identification)/mass accurracy, isotopic patterns, and/or MS/MS fragmentation patterns
Up	ESI+	854.339	1.08	N-acetyl-D-glucosaminyl-N-acetylmuramoyl-L-Ala-D-glutamyl-6-carboxy-L-lysine	1.65899	n/a	amino acid	C33H54N6O20	C04876	56928066	0.0259129	33.0178	3 (tentative identification)/mass accurracy, isotopic patterns, and/or MS/MS fragmentation patterns
Up	ESI+	173.069	1.26	N-acetyl-L-glutamate-5-semialdehyde	2.37815	map00330 Arginine and proline metabolismmap01210 2-Oxocarboxylic acid metabolismmap01230 Biosynthesis of amino acids	amino acid	C7H11NO4	C01250	192878	0.02	22.88	3 (tentative identification)/mass accurracy, isotopic patterns, and/or MS/MS fragmentation patterns
Up	ESI+	665.125	1.96	NADH	1.84799	map00190 Oxidative phosphorylationmap00910 Nitrogen metabolismmap04020 Calcium signaling pathway	nucleic acids nucleotides and nucleosides;pyridine nucleotide;redox electron carrier	C21H29N7O14P2	C00004	439153	0.00300869	41.3518	3 (tentative identification)/mass accurracy, isotopic patterns, and/or MS/MS fragmentation patterns
Up	ESI+	900.168	1.38	N-methylanthraniloyl-CoA	1.3566	map01058 Acridone alkaloid biosynthesis	CoA-derivative	C29H43N8O17P3S	C12092	24883420	0.0268657	41.8826	3 (tentative identification)/mass accurracy, isotopic patterns, and/or MS/MS fragmentation patterns
Down	ESI+	103.063	0.63	N-methyl-b-alanine	3.95789	b-alanine betaine biosynthesis	amino acid	C4H9NO2	n/a	25202453	0.042	2.22	3 (tentative identification)/mass accurracy, isotopic patterns, and/or MS/MS fragmentation patterns
Up	ESI+	532.086	1.36	nucleotide (dTDP-derivative)	1.26632	n/a	nucleic acids nucleotides and nucleosides;nucleotide	C16H26N2O14P2	n/a	n/a	0.0319487	45.04	3 (tentative identification)/mass accurracy, isotopic patterns, and/or MS/MS fragmentation patterns
Down	ESI+	119.058	0.12	O-methylserine	4.03092	n/a	amino acid	C4H9NO3	n/a	25201448	0.04	1.83	3 (tentative identification)/mass accurracy, isotopic patterns, and/or MS/MS fragmentation patterns
Up	ESI+	1015.29	1.94	OPC6-CoA	1.78959	map00592 a-Linolenic acid metabolism jasmonic acid-biosynthesis triacylglycerol-biosynthesis	CoA-derivative	C37H60N7O18P3S	C16331	71448912	0.0445327	38.4344	3 (tentative identification)/mass accurracy, isotopic patterns, and/or MS/MS fragmentation patterns
Up	ESI+	1003.33	1.9	palmitoleyl-CoA	4.29844	n/a	CoA-derivative	C37H64N7O17P3S	n/a	25244394	<0.001	46.62	3 (tentative identification)/mass accurracy, isotopic patterns, and/or MS/MS fragmentation patterns
Up	ESI+	112.052	1.71	parascorbic acid	1.68018	n/a	lactone	C6H8O2	n/a	24869	0.01	27.95	3 (tentative identification)/mass accurracy, isotopic patterns, and/or MS/MS fragmentation patterns
Up	ESI+	272.09	1.29	p-arbutin; hydroquinone-O-b-L-glucopyranoside	5.07806	map00010 Glycolysis-Gluconeogenesismap02060 Phosphotransferase system (PTS)	phenolic glycoside	C12H16O7	C06186	440936	0.03	29.81	3 (tentative identification)/mass accurracy, isotopic patterns, and/or MS/MS fragmentation patterns
Up	ESI+	741.224	0.63	pelargonidin 3-O-[2-O-(6-(E)-caffeoyl-β-D-glucopyranosyl)-6-O-(E)-p-coumaroyl-β-D-glucopyranoside]-5-O-(β-D-glucopyranoside)	2.2362	n/a	phenolic glycoside	C51H52O25	n/a	n/a	0.0253092	52.9995	3 (tentative identification)/mass accurracy, isotopic patterns, and/or MS/MS fragmentation patterns
Up	ESI+	700.274	0.7	pentacarboxyl porphyrinogen III	1.34947	n/a	macrocyclic compound;porphyrin	C37H40N4O10	n/a	n/a	0.0117728	43.0703	3 (tentative identification)/mass accurracy, isotopic patterns, and/or MS/MS fragmentation patterns
Up	ESI+	94.0419	2	phenol	1.25015	map00350 Tyrosine metabolismmap00361 Chlorocyclohexane and chlorobenzene degradationmap00362 Benzoate degradationmap00627 Aminobenzoate degradationmap04974 Protein digestion and absorption	phenol	C6H6O	C00146	996	0.043	24.39	3 (tentative identification)/mass accurracy, isotopic patterns, and/or MS/MS fragmentation patterns
Up	GC/EI/MS	97.9769	n/a	phosphate	1.3	map00190 Oxidative phosphorylationmap00195 Photosynthesismap00550 Peptidoglycan biosynthesismap02010 ABC transporters	acid;inorganic acid	H3PO4	C00009	1004	0.0311792	28.778	3 (tentative identification)/mass accurracy, isotopic patterns, and/or MS/MS fragmentation patterns
Down	ESI+	162.068	1.3	p-hydroxybenzalacetone	7.06772	n/a	carboxylic acid	C10H10O2	C12088	796857	0.02	20.97	3 (tentative identification)/mass accurracy, isotopic patterns, and/or MS/MS fragmentation patterns
Up	ESI-	358.142	0.78	pinoresinol	2.36314	map01061 Biosynthesis of phenylpropanoids matairesinol biosynthesis sesamin biosynthesis	phenylpropanoid	C20H22O6	C05366	73399	0.0259357	56.4234	3 (tentative identification)/mass accurracy, isotopic patterns, and/or MS/MS fragmentation patterns
Up	ESI+	270.089	0.19	pinostrobin	1.91338	map00941 Flavonoid biosynthesis	flavonoid;flavanone	C16H14O4	C16419	73201	0.03	41.88	3 (tentative identification)/mass accurracy, isotopic patterns, and/or MS/MS fragmentation patterns
Up	ESI+	390.132	1.13	populin	1.61332	n/a	phenolic glycoside	C20H22O8	C10823	92735	0.01	43.15	3 (tentative identification)/mass accurracy, isotopic patterns, and/or MS/MS fragmentation patterns
Down	ESI+	896.369	0.16	precorrin 6Y	1.58121	map00860 Porphyrin and chlorophyll metabolism	macrocyclic compound;polypyrrole	C44H56N4O16	C06319	5280916	0.0232348	36.1915	3 (tentative identification)/mass accurracy, isotopic patterns, and/or MS/MS fragmentation patterns
Up	ESI+	850.291	1.7	precorrin-1	4.02598	map00860 Porphyrin and chlorophyll metabolism	macrocyclic compound;polypyrrole	C41H46N4O16	C15527	25245954	0.0355237	36.719	3 (tentative identification)/mass accurracy, isotopic patterns, and/or MS/MS fragmentation patterns
Up	ESI+	110.037	1.96	quinone/phenol	1.45385	n/a	quinone/phenol	C6H6O2	n/a	n/a	0.036	21.9	3 (tentative identification)/mass accurracy, isotopic patterns, and/or MS/MS fragmentation patterns
Up	ESI+	775.195	1.7	reduced coenzyme F420	1.676	n/a	carbohydrate;carbohydrate derivative;carbohydrate phosphate	C29H38N5O18P	C01080	448348	0.0155597	29.9398	3 (tentative identification)/mass accurracy, isotopic patterns, and/or MS/MS fragmentation patterns
Up	ESI+	610.153	1.94	rutin	2.1	map00944 Flavone and flavonol biosynthesis	flavonoid	C27H30O16	C05625	5280805	<0.001	29.78	3 (tentative identification)/mass accurracy, isotopic patterns, and/or MS/MS fragmentation patterns
Up	ESI+	466.127	2	S-(p-azidophenacyl)glutathione	2.07388	n/a	peptide	C18H22N6O7S	C11315	443120	<0.001	44.76	3 (tentative identification)/mass accurracy, isotopic patterns, and/or MS/MS fragmentation patterns
Up	ESI-	924.168	2.95	S-2-(indol-3-yl)acetyl-CoA	4.24887	n/a	CoA-derivative	C31H43N8O17P3S	C15489	24906307	0.04	55.84	3 (tentative identification)/mass accurracy, isotopic patterns, and/or MS/MS fragmentation patterns
Down	ESI+	424.137	1.85	salicortin	2.2272	salicortin biosynthesis	phenolic glycoside	C20H24O10	n/a	52940094	0.02	22.83	3 (tentative identification)/mass accurracy, isotopic patterns, and/or MS/MS fragmentation patterns
Down	ESI+	194.058	0.13	scytalone	1.96231	R02906;R02907	ketone	C10H10O4	C00779	439309	0.046	23.4	3 (tentative identification)/mass accurracy, isotopic patterns, and/or MS/MS fragmentation patterns
Up	ESI+	370.105	1.31	sesamolin	2.11582	n/a	phenylpropanoid	C20H18O7	n/a	25246253	<0.001	31.02	3 (tentative identification)/mass accurracy, isotopic patterns, and/or MS/MS fragmentation patterns
Down	GC/EI/MS	284.272	n/a	stearate	1.475	map00061 Fatty acid biosynthesismap01040 Biosynthesis of unsaturated fatty acids	fatty acid	C18H36O2	C01530	3033836	0.03	36.72	3 (tentative identification)/mass accurracy, isotopic patterns, and/or MS/MS fragmentation patterns
Down	ESI-	118.027	3.44	succinate	1.57856	map00020 Citrate cycle (TCA cycle)map00190 Oxidative phosphorylationmap00250 Alanine aspartate and glutamate metabolismmap00350 Tyrosine metabolismmap00360 Phenylalanine metabolismmap00361 Chlorocyclohexane and chlorobenzene degradationmap00623 Toluene degradationmap00630 Glyoxylate and dicarboxylate metabolismmap00640 Propanoate metabolismmap00650 Butanoate metabolism	carboxylic acid	C4H6O4	C00042	1110	0.047	2.91	3 (tentative identification)/mass accurracy, isotopic patterns, and/or MS/MS fragmentation patterns
Up	ESI+	308.09	0.45	terpenoid 1	1.57477	n/a	terpenoid	C15H16O7	n/a	5281540	<0.001	39.45	3 (tentative identification of compound class)
Up	ESI+	466.147	1.68	terpenoid 2	1.35555	n/a	terpenoid	C22H26O11	n/a	n/a	0.038	37.64	3 (tentative identification of compound class)
Up	ESI+	178.027	0.69	terpenoid 3	1.40756	esculetin biosynthesis map01061 Biosynthesis of phenylpropanoids	terpenoid	C9H6O4	n/a	n/a	0.047	38.45	3 (tentative identification of compound class)
Up	ESI+	776.263	1.15	tetrahydromethanopterin	1.4015	map00680 Methane metabolismmap00790 Folate biosynthesis	heterocyclic compound;pteridine	C30H45N6O16P	C01217	46173234	0.0211488	36.7207	3 (tentative identification)/mass accurracy, isotopic patterns, and/or MS/MS fragmentation patterns
Down	GC/EI/MS	136.037	n/a	threonate	1.85	map00053 Ascorbate and aldarate metabolism	carboxylic acid	C4H8O5	C01620	5460407	0.04	24.317	1 (absolute identification)
Up	ESI-	1013.28	1.89	trans-2-enoyl-OPC6-CoA	1.45564	map00592 a-Linolenic acid metabolism jasmonic acid-biosynthesis triacylglycerol-biosynthesis	CoA-derivative	C37H58N7O18P3S	C16332	71448913	0.048	58.83	3 (tentative identification)/mass accurracy, isotopic patterns, and/or MS/MS fragmentation patterns
Up	ESI+	228.136	1.93	traumatic acid; (2E)-dodecenedioic acid	1.4821	map00592 a-Linolenic acid metabolism	carboxylic acid	C12H20O4	C16308	5283028	0.01	25.24	3 (tentative identification)/mass accurracy, isotopic patterns, and/or MS/MS fragmentation patterns
Up	ESI+	406.126	1.75	trichocarpin	2.16025	n/a	flavonoid	C20H22O9	n/a	442989	0.001	57.75	3 (tentative identification)/mass accurracy, isotopic patterns, and/or MS/MS fragmentation patterns
Up	ESI+	290.138	0.79	trimethoprim	1.701	n/a	heterocyclic compound;pyrimidine	C14H18N4O3	C01965	5578	0.027	36.18	3 (tentative identification)/mass accurracy, isotopic patterns, and/or MS/MS fragmentation patterns
Down	ESI+	942.354	0.63	uroporphyrin II	1.76856	n/a	macrocyclic compound; porphyrin	C48H54N4O16	n/a	n/a	0.0212362	37.3635	3 (tentative identification)/mass accurracy, isotopic patterns, and/or MS/MS fragmentation patterns
Down	ESI+	168.042	0.36	vanillic acid	2.14739	map00627 Aminobenzoate degradation	carboxylic acid	C8H8O4	C06672	8468	0.04	17.44	3 (tentative identification)/mass accurracy, isotopic patterns, and/or MS/MS fragmentation patterns
Up	ESI+	438.132	1.91	villinol	2.87881	n/a	flavonoid	C24H22O8	n/a	14427377	0.02	44.3	3 (tentative identification)/mass accurracy, isotopic patterns, and/or MS/MS fragmentation patterns
Up	GC/EI/MS	180.063	n/a	α-D-glucose	1.2	map00010 Glycolysis-Gluconeogenesismap00051 Fructose and mannose metabolismmap00052 Galactose metabolismmap00500 Starch and sucrose metabolismmap00520 Amino sugar and nucleotide sugar metabolism	carbohydrate;monosaccharide	C6H12O6	C00267	79025	0.049	31.802	1 (absolute identification)
Up	GC/EI/MS	342.116	n/a	α-α-trehalose	1.2	map00500 Starch and sucrose metabolismmap02010 ABC transportersmap02060 Phosphotransferase system (PTS)	carbohydrate;disaccharide	C12H22O11	C01083	7427	0.0211488	43.552	1 (absolute identification)
Up	GC/EI/MS	414.386	n/a	β-sitosterol	1.2	map00100 Steroid biosynthesis plant sterol biosynthesis I	lipid;sterol lipid	C29H50O	C01753	4886	0.0247335	51.493	1 (absolute identification)
